# Supplementary material for: Repression of KIAA1199 attenuates Wnt-signalling and decreases the proliferation of colon cancer cells
Source: Br J Cancer. 2011 Jul 19;105(4):552–61. doi: 10.1038/bjc.2011.268 (PMC3170968; doi:10.1038/bjc.2011.268)
Supplement: Supplementary Table 2 [file bjc2011268x8.xls]

## Sheet: binding factors
Supplementary Table 2: Identification of potential promotor binding factors potentially regulating KIAA1199 expression. In silico analysis of the KIAA1199 promotor (+) strand was performed In silico promotor analyses of the (+) strand sequence of the KIAA1199 promoter region using Genomatixx software applying a threshold score of >0.9 (19) identified 20 significant hits +/- 250 nt around the TATA…
family	Detailed family information	Matrix	optimized matrix	Position	strand	Core sim.	matrix sim.	sequence	known to be involved in Wnt-signalling
VTBP	Vertebrate TATA binding protein factor	VTATA.02	0.89	1994 - 2010	(+)	1	0.995	ggctaTAAAagcggcct
CSEN	Calsenilin, presenilin binding protein, EF hand transcription factor	DREAM.01	0.95	1957 - 1967	(+)	1	0.973	gcGTCAggggc
ZF5F	ZF5 POZ domain zinc finger	ZF5.01	0.95	1897 - 1907	(+)	1	0.957	ggggGCGCgtg
EGRF	EGR/nerve growth factor induced protein C & related factors	CKROX.01	0.88	1928 - 1944	(+)	1	0.957	gcgaGGGAgggagcttc
SPZ1	Testis-specific bHLH-Zip transcription factors	SPZ1.01	0.94	1906 - 1916	(+)	1	0.943	tGGAGggaagt
ZBPF	Zinc binding protein factors	ZF9.01	0.87	1840 - 1862	(+)	1	0.937	ccagagcCCGCcccggtccggcc
ZBPF	Zinc binding protein factors	ZNF219.01	0.91	1867 - 1889	(+)	1	0.932	cacagggCCCCcgccccacttgg
EGRF	EGR/nerve growth factor induced protein C & related factors	EGR1.02	0.88	1891 - 1907	(+)	1	0.925	caaggcggGGGCgcgtg
EBOX	E-box binding factors	MYCMAX.03	0.91	1946 - 1958	(+)	1	0.925	gtgccgCGCGggc
PLAG	Pleomorphic adenoma gene	PLAG1.01	0.88	1923 - 1943	(+)	0.958	0.923	GGGGggcgagggagggagctt
EGRF	EGR/nerve growth factor induced protein C & related factors	WT1.01	0.92	1949 - 1965	(+)	0.953	0.92	ccgcgCGGGcgtcaggg
KLFS	Krueppel like transcription factors	KKLF.01	0.91	2016 - 2034	(+)	1	0.92	ctgagggccGGGGagctag	wnt
ABDB	Abdominal-B type homeodomain transcription factors	HOXD13.01	0.91	1991 - 2007	(+)	1	0.917	agtggctaTAAAagcgg
ZBPF	Zinc binding protein factors	ZF9.01	0.87	1870 - 1892	(+)	1	0.915	agggcccCCGCcccacttgggca
HEAT	Heat shock factors	HSF2.01	0.88	1899 - 1923	(+)	1	0.915	gggcgcgtggaggGAAGtttcatcg
MAZF	Myc associated zinc fingers	MAZ.01	0.9	1904 - 1916	(+)	1	0.91	cgtgGAGGgaagt	wnt
AHRR	AHR-arnt heterodimers and AHR-related factors	NXF_ARNT.01	0.9	1893 - 1917	(+)	1	0.909	aggcgggggcgCGTGgagggaagtt
EGRF	EGR/nerve growth factor induced protein C & related factors	CKROX.01	0.88	1971 - 1987	(+)	1	0.906	tcggGGGAggagtcagt
MAZF	Myc associated zinc fingers	MAZ.01	0.9	1926 - 1938	(+)	1	0.9	gggcGAGGgaggg	wnt
SP1F	GC-Box factors SP1/GC	SP2.01	0.8	1776 - 1790	(+)	1	0.957	ctgcgggcgGGACtc
ARID	AT rich interactive domain factor	MRF2.01	0.98	1508 - 1516	(+)	1	1	AATAccaaa
ETSF	Human and murine ETS1 factors	SPI1_PU1.02	0.96	1048 - 1068	(+)	1	0.998	cagacaggGGAAgtagctggc
SMAD	Vertebrate SMAD family of transcription factors	SMAD3.01	0.99	436 - 444	(+)	1	0.997	gGTCTggtt
EVI1	EVI1-myleoid transforming protein	MEL1.02	0.99	1368 - 1384	(+)	1	0.995	ttttcctGATGaggaaa
RUSH	SWI/SNF related nucleophosphoproteins with a RING finger DNA binding motif	SMARCA3.01	0.96	380 - 390	(+)	1	0.992	ctCCATttggg
RUSH	SWI/SNF related nucleophosphoproteins with a RING finger DNA binding motif	SMARCA3.01	0.96	1109 - 1119	(+)	1	0.992	ctCCATatgcc
SMAD	Vertebrate SMAD family of transcription factors	SMAD4.01	0.94	1177 - 1185	(+)	1	0.992	tGTCTagac
ZFHX	Two-handed zinc finger homeodomain transcription factors	AREB6.04	0.98	1153 - 1165	(+)	1	0.991	gtactGTTTcctc
MOKF	Mouse Krueppel like factor	MOK2.02	0.98	1446 - 1466	(+)	1	0.991	tcaaaccaaggtgCCTTtcag
MZF1	Myeloid zinc finger 1 factors	MZF1.01	0.99	2092 - 2102	(+)	1	0.991	gcGGGGagcca
CABL	C-abl DNA binding sites	CABL.01	0.97	993 - 1003	(+)	1	0.989	aaAACAagaaa
FKHD	Fork head domain factors	ILF1.01	0.98	181 - 197	(+)	1	0.988	tttgagaaAACAtagcc
FKHD	Fork head domain factors	FREAC7.01	0.96	467 - 483	(+)	1	0.988	aaaacaTAAAcaggaat
RUSH	SWI/SNF related nucleophosphoproteins with a RING finger DNA binding motif	SMARCA3.02	0.98	198 - 208	(+)	1	0.987	aagcACTTctc
RUSH	SWI/SNF related nucleophosphoproteins with a RING finger DNA binding motif	SMARCA3.02	0.98	1136 - 1146	(+)	1	0.985	atgaACTTttc
ZFHX	Two-handed zinc finger homeodomain transcription factors	AREB6.04	0.98	1264 - 1276	(+)	1	0.983	ggaatGTTTctaa
GLIF	GLI zinc finger family	ZIC2.01	0.89	625 - 639	(+)	1	0.981	accaccaCCCCcagt
ZFHX	Two-handed zinc finger homeodomain transcription factors	DELTAEF1.02	0.98	1762 - 1774	(+)	1	0.981	ccctcACCTggct
ABDB	Abdominal-B type homeodomain transcription factors	HOXA9.01	0.87	590 - 606	(+)	1	0.98	cttcccaataAATCaaa
AP1R	MAF and AP1 related factors	NFE2.01	0.85	918 - 938	(+)	1	0.978	gggggCTGAgtcacactctga
NFKB	Nuclear factor kappa B/c-rel	NFKAPPAB65.01	0.87	1306 - 1318	(+)	1	0.978	cttggactTTCCt
FKHD	Fork head domain factors	HFH3.01	0.97	1000 - 1016	(+)	1	0.975	gaaaaacAAACactcct
RBP2	Retinoblastoma-binding proteins with demethylase activity	PLU1_JARID1B.01	0.96	1241 - 1249	(+)	1	0.974	GCACagagc
CABL	C-abl DNA binding sites	CABL.01	0.97	1002 - 1012	(+)	1	0.973	aaAACAaacac
ETSF	Human and murine ETS1 factors	ELF2.01	0.9	860 - 880	(+)	1	0.972	cactggcaGGAAggaagaaag
NFAT	Nuclear factor of activated T-cells	NFAT.01	0.95	1377 - 1395	(+)	1	0.971	tgaGGAAactgagactggg
ZFXY	Zfx and Zfy - transcription factors implicated in mammalian sex determination	ZFX.01	0.97	665 - 675	(+)	1	0.97	gaGGCCtagag
MYBL	Cellular and viral myb-like transcriptional regulators	CMYB.02	0.96	1493 - 1505	(+)	1	0.97	atTAACtgctagg
SMAD	Vertebrate SMAD family of transcription factors	SMAD4.01	0.94	2250 - 2258	(+)	1	0.969	tGTCTcggc
AP1F	AP1, Activating protein 1	AP1.01	0.94	922 - 932	(+)	1	0.968	gctgAGTCaca
SMAD	Vertebrate SMAD family of transcription factors	SMAD.01	0.96	1431 - 1439	(+)	1	0.967	tGTCTgaat
SORY	SOX/SRY-sex/testis determinig and related HMG box factors	SOX2.01	0.92	704 - 720	(+)	1	0.964	aggtgACAAaggcttct
LEFF	LEF1/TCF	LEF1.02	0.94	596 - 612	(+)	1	0.962	aataaatCAAAgaaggg	wnt
ETSF	Human and murine ETS1 factors	SPI1_PU1.02	0.96	1341 - 1361	(+)	1	0.961	tctagtgaGGAAgcatcacag
SF1F	Vertebrate steroidogenic factor	FTF.01	0.94	362 - 374	(+)	1	0.96	gattCAAGgtcga
GFI1	Growth factor independence transcriptional repressor	GFI1.01	0.96	597 - 611	(+)	1	0.96	ataAATCaaagaagg
P53F	p53 tumor suppressor	P53.03	0.92	1414 - 1436	(+)	1	0.96	cacagttgtaactggCATGtctg
ZF5F	ZF5 POZ domain zinc finger	ZF5.01	0.95	2109 - 2119	(+)	1	0.957	ctgaGCGCggc
AP1F	AP1, Activating protein 1	AP1.03	0.94	359 - 369	(+)	0.885	0.956	gcTGATtcaag
ZBPF	Zinc binding protein factors	ZNF219.01	0.91	398 - 420	(+)	1	0.955	cccagcaCCCCcaaacccctaac
HOXF	Paralog hox genes 1-8 from the four hox clusters A, B, C, D	NANOG.01	0.94	22 - 40	(+)	1	0.953	agtgctgAATGgcagtgct
ZBPF	Zinc binding protein factors	ZBP89.01	0.93	622 - 644	(+)	1	0.953	ctgaccaccaCCCCcagtaagga
GATA	GATA binding factors	GATA1.03	0.95	130 - 142	(+)	1	0.95	ctgtGATAaagaa
SF1F	Vertebrate steroidogenic factor	FTF.01	0.94	1448 - 1460	(+)	1	0.948	aaacCAAGgtgcc
ETSF	Human and murine ETS1 factors	PEA3.01	0.94	864 - 884	(+)	1	0.946	ggcaggaAGGAagaaagaaat
PLAG	Pleomorphic adenoma gene	PLAG1.01	0.88	504 - 524	(+)	0.958	0.945	GGGGccctgggtcgggggggc
HOXF	Paralog hox genes 1-8 from the four hox clusters A, B, C, D	NANOG.01	0.94	35 - 53	(+)	1	0.942	agtgctgAATGgagaactg
KLFS	Krueppel like transcription factors	GKLF.01	0.86	600 - 618	(+)	1	0.94	aatcaaagaAGGGctgaga	wnt
MAZF	Myc associated zinc fingers	MAZ.01	0.9	2088 - 2100	(+)	0.866	0.94	cggcGCGGggagc	wnt
HESF	Vertebrate homologues of enhancer of split complex	HELT.01	0.91	1672 - 1686	(+)	1	0.938	ggggCACGggcgacc
ZBPF	Zinc binding protein factors	ZBP89.01	0.93	395 - 417	(+)	1	0.937	atgcccagcaCCCCcaaacccct
IKRS	Ikaros zinc finger family	IK1.01	0.92	1168 - 1180	(+)	1	0.934	gcgaGGGAatgtc
PAX8	PAX-2/5/8 binding sites	PAX8.01	0.88	299 - 311	(+)	0.85	0.933	cacTCAGgcctca
SIXF	Sine oculis (SIX) homeodomain factors	SIX1.01	0.84	956 - 970	(+)	1	0.93	gagcaggTATCaacg
MAZF	Myc associated zinc fingers	MAZ.01	0.9	554 - 566	(+)	1	0.929	tgggGAGGagggc	wnt
NOLF	Neuron-specific-olfactory factor	OLF1.02	0.88	108 - 130	(+)	1	0.927	ctctttTCCCctgggcattggtc
MYT1	MYT1 C2HC zinc finger protein	MYT1L.01	0.92	936 - 948	(+)	0.818	0.927	tgaaAGGTggaag
GATA	GATA binding factors	GATA3.02	0.91	980 - 992	(+)	1	0.927	tacAGATtaaaac
NEUR	NeuroD, Beta2, HLH domain	NEUROG.01	0.92	1108 - 1120	(+)	1	0.926	actCCATatgccc
AP2F	Activator protein 2	AP2.01	0.9	832 - 846	(+)	1	0.921	cttGCCTgaggagct
AP2F	Activator protein 2	AP2.02	0.92	1114 - 1128	(+)	0.905	0.921	tatGCCCtagggatg
CP2F	CP2-erythrocyte Factor related to drosophila Elf1	CP2.01	0.9	508 - 526	(+)	1	0.92	ccCTGGgtcgggggggctc
GLIF	GLI zinc finger family	ZIC2.01	0.89	1031 - 1045	(+)	0.827	0.92	aaaaccaCCCTgagg
KLFS	Krueppel like transcription factors	KKLF.01	0.91	546 - 564	(+)	1	0.919	gaaaaggttGGGGaggagg	wnt
PLAG	Pleomorphic adenoma gene	PLAG1.01	0.88	1042 - 1062	(+)	1	0.918	GAGGctcagacaggggaagta
INSM	Insulinoma associated factors	INSM1.01	0.9	1392 - 1404	(+)	1	0.918	tgggaGGGGttaa
GLIF	GLI zinc finger family	ZIC2.01	0.89	398 - 412	(+)	1	0.914	cccagcaCCCCcaaa
ABDB	Abdominal-B type homeodomain transcription factors	HOXB9.01	0.88	771 - 787	(+)	1	0.909	cctggcctTAAAgtcca
ETSF	Human and murine ETS1 factors	PU1.01	0.89	1372 - 1392	(+)	1	0.909	cctgatgaGGAAactgagact
MAZF	Myc associated zinc fingers	MAZR.01	0.88	514 - 526	(+)	1	0.907	gtcgggGGGGctc	wnt
PAX8	PAX-2/5/8 binding sites	PAX8.01	0.88	1324 - 1336	(+)	0.8	0.907	catTTAAgcctca
BARB	Barbiturate-inducible element box from pro+eukaryotic genes	BARBIE.01	0.88	544 - 558	(+)	1	0.905	aagaAAAGgttgggg
MTF1	Metal induced transcription factor	MTF-1.01	0.88	2160 - 2174	(+)	0.835	0.904	gcttGCCCacgcccc
ETSF	Human and murine ETS1 factors	SPIB.01	0.88	471 - 491	(+)	1	0.903	cataaacaGGAAtcatggtga
CAAT	CCAAT binding factors	CAAT.01	0.9	192 - 206	(+)	1	0.902	atagCCAAgcacttc
MAZF	Myc associated zinc fingers	MAZ.01	0.9	1391 - 1403	(+)	1	0.9	ctggGAGGggtta	wnt
XCPE	Activator-, mediator- and TBP-dependent core promoter element for RNA polymerase II transcription from TATA-less promoters	XCPE1.01	0.8	1780 - 1790	(+)	1	0.9	ggGCGGgactc
SORY	SOX/SRY-sex/testis determinig and related HMG box factors	HMGA.01	0.88	90 - 106	(+)	1	0.898	tgtAATTcatcagcact
HOMF	Homeodomain transcription factors	HMX3.01	0.89	1982 - 2000	(+)	1	0.898	gtcagtaaAAGTggctata
MTEN	Core promoter motif ten elements	HMTE.01	0.88	2044 - 2064	(+)	0.961	0.898	agAGCCcagcgcggtgctatc
AP1R	MAF and AP1 related factors	MARE.03	0.82	355 - 375	(+)	1	0.897	ccagGCTGattcaaggtcgac
CDEF	Cell cycle regulators: Cell cycle dependent element	CDE.01	0.87	1802 - 1814	(+)	1	0.896	gctcCGCGggctc
KLFS	Krueppel like transcription factors	EKLF.01	0.89	2112 - 2130	(+)	1	0.896	agcgcggccaGGGTctgaa	wnt
STAT	Signal transducer and activator of transcription	STAT.01	0.87	652 - 670	(+)	1	0.895	ccgctttctGGAAgaggcc
KLFS	Krueppel like transcription factors	GKLF.01	0.86	908 - 926	(+)	1	0.895	aaccaggaaAGGGggctga	wnt
STAT	Signal transducer and activator of transcription	STAT5.01	0.89	1458 - 1476	(+)	0.845	0.895	gcctTTCAgtgaacaccca
GCMF	Chorion-specific transcription factors with a GCM DNA binding domain	GCM1.01	0.85	969 - 979	(+)	1	0.894	cgCCCTcattt
CP2F	CP2-erythrocyte Factor related to drosophila Elf1	TCFCP2L1.01	0.87	1767 - 1785	(+)	1	0.893	acCTGGctgctgcgggcgg
PAX3	PAX-3 binding sites	PAX3.02	0.85	924 - 942	(+)	1	0.892	tgagTCACactctgaaagg
GLIF	GLI zinc finger family	GLI2.01	0.84	1466 - 1480	(+)	0.758	0.892	gtgaACACccaagca
MTEN	Core promoter motif ten elements	HMTE.01	0.88	2084 - 2104	(+)	1	0.892	caAGCGgcgcggggagccagc
SP1F	GC-Box factors SP1/GC	GC.01	0.88	1389 - 1403	(+)	0.876	0.891	gactgGGAGgggtta
MTEN	Core promoter motif ten elements	DMTE.01	0.77	2073 - 2093	(+)	1	0.891	cctggcgAGCGcaagcggcgc
HOMF	Homeodomain transcription factors	HMX2.01	0.83	447 - 465	(+)	1	0.89	tgggagctcCTTAaggaag
ETSF	Human and murine ETS1 factors	SPIB.01	0.88	936 - 956	(+)	1	0.888	tgaaaggtGGAAgaggcagag
HAND	Twist subfamily of class B bHLH transcription factors	TAL1BETAE47.01	0.87	247 - 267	(+)	1	0.886	catctccCAGAtggctgtgga
ZBPF	Zinc binding protein factors	ZF9.01	0.87	1727 - 1749	(+)	1	0.886	gccgcggCCGCtccaccgagtcc
PLAG	Pleomorphic adenoma gene	PLAG1.01	0.88	1897 - 1917	(+)	0.958	0.886	GGGGgcgcgtggagggaagtt
CDEF	Cell cycle regulators: Cell cycle dependent element	CDE.01	0.87	2087 - 2099	(+)	1	0.884	gcggCGCGgggag
BRNF	Brn POU domain factors	BRN2.01	0.86	973 - 991	(+)	1	0.883	ctCATTttacagattaaaa
HEAT	Heat shock factors	HSF2.01	0.88	1337 - 1361	(+)	1	0.883	ccattctagtgagGAAGcatcacag
MYT1	MYT1 C2HC zinc finger protein	MYT1.02	0.88	1910 - 1922	(+)	1	0.883	gggAAGTttcatc
SP1F	GC-Box factors SP1/GC	GC.01	0.88	1971 - 1985	(+)	0.876	0.883	tcgggGGAGgagtca
ETSF	Human and murine ETS1 factors	GABP.01	0.86	653 - 673	(+)	1	0.882	cgctttctGGAAgaggcctag
AP1F	AP1, Activating protein 1	AP1.02	0.87	1544 - 1554	(+)	1	0.882	gctGAGTtaaa
HNF1	Hepatic Nuclear Factor 1	HNF1.04	0.84	1541 - 1557	(+)	1	0.881	gctgctgaGTTAaaaag
ZFIA	Zinc finger with interaction domain factors	ZID.01	0.85	521 - 533	(+)	1	0.88	ggGCTCcatttta
IRFF	Interferon regulatory factors	IRF3.01	0.85	1377 - 1397	(+)	0.758	0.879	tgaggaaactGAGActgggag
SP1F	GC-Box factors SP1/GC	TIEG.01	0.83	1120 - 1134	(+)	0.75	0.878	ctaGGGAtgtgttgt
XCPE	Activator-, mediator- and TBP-dependent core promoter element for RNA polymerase II transcription from TATA-less promoters	XCPE1.01	0.8	1932 - 1942	(+)	0.761	0.878	ggGAGGgagct
FAST	FAST-1 SMAD interacting proteins	FAST1.02	0.81	879 - 895	(+)	0.8	0.877	agaaaTGTAtattctag
AP1F	AP1, Activating protein 1	AP1.02	0.87	1977 - 1987	(+)	1	0.877	gagGAGTcagt
EVI1	EVI1-myleoid transforming protein	EVI1.06	0.83	993 - 1009	(+)	0.75	0.875	aaaacaAGAAaaacaaa
HOMF	Homeodomain transcription factors	HMX1.01	0.81	1488 - 1506	(+)	0.765	0.875	ctcggatTAACtgctaggc
AIRE	Autoimmune regulatory element binding factor	AIRE.01	0.86	696 - 722	(+)	0.88	0.874	gtttaaccaggtgacaaAGGCttctgc
RREB	Ras-responsive element binding protein	RREB1.01	0.8	406 - 420	(+)	1	0.873	cCCCAaacccctaac
CDEF	Cell cycle regulators: Cell cycle dependent element	CDE.01	0.87	2049 - 2061	(+)	1	0.873	ccagCGCGgtgct
PLZF	C2H2 zinc finger protein PLZF	PLZF.01	0.86	789 - 803	(+)	0.833	0.872	accTAGAgtcccgga
AP1R	MAF and AP1 related factors	NRL.01	0.85	714 - 734	(+)	0.8	0.868	ggctTCTGcttcagcccagat
SORY	SOX/SRY-sex/testis determinig and related HMG box factors	HBP1.01	0.86	34 - 50	(+)	1	0.866	cagtgctgAATGgagaa
HOXF	Paralog hox genes 1-8 from the four hox clusters A, B, C, D	HOXC8.01	0.85	579 - 597	(+)	1	0.863	ccagttcATTActtcccaa
E2FF	E2F-myc activator/cell cycle regulator	E2F.03	0.85	1659 - 1675	(+)	1	0.863	ccgggGCGCgagcgggg	wnt
HNF1	Hepatic Nuclear Factor 1	HNF1.04	0.84	1224 - 1240	(+)	1	0.862	cctgtccaGTTAaagag
NKXH	NKX homeodomain factors	NKX25.04	0.85	1984 - 2002	(+)	1	0.861	cagtaaaAGTGgctataaa
FKHD	Fork head domain factors	XFD3.01	0.82	1461 - 1477	(+)	1	0.86	tttcagtgAACAcccaa
PAX3	PAX-3 binding sites	PAX3.02	0.85	1070 - 1088	(+)	1	0.855	ctggTCACacagtaggtta
E2FF	E2F-myc activator/cell cycle regulator	E2F.03	0.85	2227 - 2243	(+)	0.809	0.854	tcctgGCCCgcgaggcg	wnt
CTCF	CTCF and BORIS gene family, transcriptional regulators with 11 highly conserved zinc finger domains	CTCF.01	0.8	1765 - 1791	(+)	0.842	0.853	tcacctggctgctgCGGGcgggactct
2010-10-01	Octamer binding protein	OCT1.03	0.85	578 - 594	(+)	1	0.851	tccagttcATTActtcc
CLOX	CLOX and CLOX homology (CDP) factors	CPHX.01	0.84	725 - 743	(+)	0.762	0.851	cagcccAGATgtgatcaca
CP2F	CP2-erythrocyte Factor related to drosophila Elf1	CP2.02	0.84	717 - 735	(+)	0.875	0.85	tTCTGcttcagcccagatg
MYBL	Cellular and viral myb-like transcriptional regulators	VMYB.04	0.85	1420 - 1432	(+)	0.77	0.85	tgtAACTggcatg
E2FF	E2F-myc activator/cell cycle regulator	E2F.02	0.84	383 - 399	(+)	1	0.849	catttgggcCAAAtgcc	wnt
DMRT	DM domain-containing transcription factors	DMRT5.01	0.8	1145 - 1165	(+)	0.777	0.849	tcctactGGTActgtttcctc
PDX1	Pancreatic and intestinal homeodomain transcription factor	IPF1.01	0.84	575 - 593	(+)	0.788	0.848	ggatccagtTCATtacttc
RXRF	RXR heterodimer binding sites	VDR_RXR.03	0.74	1088 - 1112	(+)	0.823	0.848	agcggcagAGTTgagaggagactcc
RXRF	RXR heterodimer binding sites	RAR_RXR.03	0.81	2031 - 2055	(+)	0.86	0.846	ctagcGCTCaagcagagcccagcgc
EGRF	EGR/nerve growth factor induced protein C & related factors	EGR1.01	0.79	1947 - 1963	(+)	1	0.845	tgccgcgcgGGCGtcag
IKRS	Ikaros zinc finger family	IK3.01	0.84	1259 - 1271	(+)	1	0.844	cacagGGAAtgtt
PAX6	PAX-4/PAX-6 paired domain binding sites	PAX6.04	0.83	1011 - 1029	(+)	0.888	0.842	actCCTCacctccctgcaa
GRHL	Grainyhead-like transcription factors	GRHL3.01	0.82	60 - 72	(+)	1	0.839	gaatctGGTTtta
BRN5	Brn-5 POU domain factors	BRN5.04	0.83	575 - 597	(+)	1	0.839	ggatccagttcATTActtcccaa
NFKB	Nuclear factor kappa B/c-rel	NFKAPPAB.02	0.82	1704 - 1716	(+)	1	0.839	cgGGGActtgctc
NFKB	Nuclear factor kappa B/c-rel	NFKAPPAB.02	0.82	683 - 695	(+)	0.75	0.833	gcAGGActtccca
NRF1	Nuclear respiratory factor 1	NRF1.01	0.78	1948 - 1964	(+)	1	0.833	gccGCGCgggcgtcagg
AP1R	MAF and AP1 related factors	MARE.03	0.82	1540 - 1560	(+)	1	0.831	tgctGCTGagttaaaaagaga
NR2F	Nuclear receptor subfamily 2 factors	HNF4.03	0.83	942 - 966	(+)	0.833	0.83	gtggaagaggCAGAgagcaggtatc
VTBP	Vertebrate TATA binding protein factor	LTATA.01	0.82	1996 - 2012	(+)	0.777	0.83	ctaTAAAagcggcctct
NKXH	NKX homeodomain factors	NKX31.02	0.81	169 - 187	(+)	0.8	0.829	gcatttcaGTGCtttgaga
FKHD	Fork head domain factors	XFD3.01	0.82	1544 - 1560	(+)	0.782	0.828	gctgagttAAAAagaga
CTCF	CTCF and BORIS gene family, transcriptional regulators with 11 highly conserved zinc finger domains	CTCF.01	0.8	1959 - 1985	(+)	1	0.827	gtcaggggctcctcGGGGgaggagtca
HNF6	Onecut homeodomain factor HNF6	HNF6.01	0.82	594 - 610	(+)	1	0.826	ccaataaaTCAAagaag
EGRF	EGR/nerve growth factor induced protein C & related factors	NGFIC.01	0.8	1924 - 1940	(+)	0.762	0.826	ggggGCGAgggagggag
PRDF	Positive regulatory domain I binding factor	BLIMP1.01	0.81	1982 - 2000	(+)	0.765	0.825	gtcagtAAAAgtggctata
HEAT	Heat shock factors	HSF1.03	0.76	1465 - 1489	(+)	0.763	0.822	agtgaacacccaAGCAtcttcctct
EVI1	EVI1-myleoid transforming protein	EVI1.05	0.81	184 - 200	(+)	0.75	0.82	gagaaaaCATAgccaag
AP1R	MAF and AP1 related factors	TCF11MAFG.01	0.81	1340 - 1360	(+)	0.814	0.82	ttctagTGAGgaagcatcaca
NFKB	Nuclear factor kappa B/c-rel	NFKAPPAB.02	0.82	1782 - 1794	(+)	1	0.82	gcGGGActctgcg
NRF1	Nuclear respiratory factor 1	NRF1.01	0.78	2078 - 2094	(+)	1	0.819	cgaGCGCaagcggcgcg
NKXH	NKX homeodomain factors	NKX23.01	0.8	192 - 210	(+)	0.855	0.816	atagccaaGCACttctcag
P53F	p53 tumor suppressor	P53.04	0.78	336 - 358	(+)	1	0.816	tcctgCATGtcgtgccaagccag
CTCF	CTCF and BORIS gene family, transcriptional regulators with 11 highly conserved zinc finger domains	CTCF.01	0.8	1646 - 1672	(+)	0.842	0.808	ctcggagggcgcccCGGGgcgcgagcg
CTCF	CTCF and BORIS gene family, transcriptional regulators with 11 highly conserved zinc finger domains	CTCF.01	0.8	1949 - 1975	(+)	1	0.805	ccgcgcgggcgtcaGGGGctcctcggg
NKXH	NKX homeodomain factors	NKX23.01	0.8	1288 - 1306	(+)	0.855	0.804	cctattatGTGCttagaac
ATBF	AT-binding transcription factor	ATBF1.01	0.79	83 - 99	(+)	1	0.803	gcctgtttgtAATTcat
PAX5	PAX-5 B-cell-specific activator protein	PAX5.01	0.79	1069 - 1097	(+)	0.809	0.803	cctggtCACAcagtaggttagcggcagag
DMRT	DM domain-containing transcription factors	DMRT1.01	0.77	2236 - 2256	(+)	0.828	0.802	gcgaggcgtgacaCTGTctcg
PAX6	PAX-4/PAX-6 paired domain binding sites	PAX6.03	0.76	1202 - 1220	(+)	0.806	0.801	ctttgACCCttcagaactt
PAX5	PAX-5 B-cell-specific activator protein	PAX5.01	0.79	1883 - 1911	(+)	0.952	0.8	cacttgGGCAaggcgggggcgcgtggagg
EGRF	EGR/nerve growth factor induced protein C & related factors	EGR2.01	0.79	508 - 524	(+)	0.766	0.799	ccctGGGTcgggggggc
HOXC	HOX - PBX complexes	PBX1.01	0.78	322 - 338	(+)	0.783	0.798	ctgttGATGgaaaatcc
PAX5	PAX-5 B-cell-specific activator protein	PAX5.01	0.79	26 - 54	(+)	0.952	0.796	ctgaatGGCAgtgctgaatggagaactgg
AHRR	AHR-arnt heterodimers and AHR-related factors	AHRARNT.02	0.77	335 - 359	(+)	0.75	0.796	atcctgcatgTCGTgccaagccagg
PAX5	PAX-5 B-cell-specific activator protein	PAX5.01	0.79	1085 - 1113	(+)	0.952	0.796	gttagcGGCAgagttgagaggagactcca
MOKF	Mouse Krueppel like factor	MOK2.01	0.74	167 - 187	(+)	0.75	0.795	gggcatttcagtgCTTTgaga
VTBP	Vertebrate TATA binding protein factor	ATATA.01	0.78	1321 - 1337	(+)	1	0.795	tctcattTAAGcctcac
NRF1	Nuclear respiratory factor 1	NRF1.01	0.78	1661 - 1677	(+)	1	0.792	gggGCGCgagcggggca
RXRF	RXR heterodimer binding sites	VDR_RXR.05	0.79	1908 - 1932	(+)	1	0.791	gaggGAAGtttcatcggggggcgag
HOXH	HOX - MEIS1 heterodimers	MEIS1B_HOXA9.01	0.78	979 - 993	(+)	0.75	0.786	TTACagattaaaaca
NRF1	Nuclear respiratory factor 1	NRF1.01	0.78	1892 - 1908	(+)	0.75	0.781	aagGCGGgggcgcgtgg
NRSF	Neuron-restrictive silencer factor	NRSF.02	0.71	486 - 516	(+)	0.866	0.78	tggtgaGGACtggggagaggggccctgggtc
P53F	p53 tumor suppressor	P53.05	0.78	1887 - 1909	(+)	1	0.78	tgggCAAGgcgggggcgcgtgga
NRSF	Neuron-restrictive silencer factor	NRSF.03	0.67	2046 - 2076	(+)	1	0.779	agccCAGCgcggtgctatcggacagagcctg
PBXC	PBX1 - MEIS1 complexes	PBX1_MEIS1.01	0.74	23 - 39	(+)	0.757	0.776	gtgcTGAAtggcagtgc
PERO	Peroxisome proliferator-activated receptor	PPAR_RXR.01	0.76	112 - 134	(+)	0.769	0.769	tttcccctgggcatTGGTctgtg
RXRF	RXR heterodimer binding sites	VDR_RXR.03	0.74	433 - 457	(+)	1	0.769	gtgggtctGGTTtctgggagctcct
OAZF	Olfactory associated zinc finger protein	ROAZ.01	0.73	1652 - 1668	(+)	0.75	0.758	ggGCGCcccggggcgcg
PAX5	PAX-5 B-cell-specific activator protein	PAX5.02	0.73	2226 - 2254	(+)	0.842	0.758	ctcctggcccgcgaGGCGtgacactgtct
DEAF	Homolog to deformed epidermal autoregulatory factor-1 from D. melanogaster	NUDR.01	0.73	1779 - 1797	(+)	0.761	0.745	cggGCGGgactctgcgcac
NRSF	Neuron-restrictive silencer factor	NRSF.02	0.71	1209 - 1239	(+)	0.835	0.74	ccttcaGAACtttggcctgtccagttaaaga
E2FF	E2F-myc activator/cell cycle regulator	RB_E2F1_DP1.01	0.71	1084 - 1100	(+)	0.795	0.735	ggttaGCGGcagagttg	wnt
NRSF	Neuron-restrictive silencer factor	NRSE.01	0.67	1636 - 1666	(+)	1	0.73	gcctctttgcctCGGAgggcgccccggggcg
CTCF	CTCF and BORIS gene family, transcriptional regulators with 11 highly conserved zinc finger domains	CTCF.02	0.69	2082 - 2108	(+)	0.75	0.707	cgcaagcggcgcggggaGCCAgcgggg
